# Supplementary material for: Sex dimorphism in serum lipid dynamics after acute exhaustive exercise
Source: Biol Sport. 2026 Mar 30;43:1071–81. doi: 10.5114/biolsport.2026.158677 (PMC13343276; doi:10.5114/biolsport.2026.158677)
Supplement: Sex dimorphism in serum lipid dynamics after acute exhaustive exercise [file JBS-43-57448-s1.xlsx]

## Sheet: Sheet1
Table S1 Specific results of the venn diagram
0min upregulated							0min downregulated							15min upregulated							15min downregulated							30min upregulated							30min downregulated
All Shared	Pooled Sex and Male	Pooled Sex and Female	Male and Female	Pooled Sex	Male	Female	All Shared	Pooled Sex and Male	Pooled Sex and Female	Male and Female	Pooled Sex	Male	Female	All Shared	Pooled Sex and Male	Pooled Sex and Female	Male and Female	Pooled Sex	Male	Female	All Shared	Pooled Sex and Male	Pooled Sex and Female	Male and Female	Pooled Sex	Male	Female	All Shared	Pooled Sex and Male	Pooled Sex and Female	Male and Female	Pooled Sex	Male	Female	All Shared	Pooled Sex and Male	Pooled Sex and Female	Male and Female	Pooled Sex	Male	Female
BMP36:3(18:2_18:1)	PS 36:2	BMP34:2(18:1_16:1)			BMP36:4(18:2_18:2)	BMP34:1(18:1_16:0)	PG36:4(16:0_20:4)	LPE18:1	PE36:4(18:1/18:3)		LPA16:0	PG36:2(18:1_18:1)	LPC19:0	Cer d18:1/18:0...373		BMP36:2(18:1_18:1)	BMP38:4(18:1_20:3)		PC O-34:2(O-16:1/18:1)	BMP34:2(18:1_16:1)	PG36:4(18:2_18:2)	PG36:3(18:2_18:1)	LPC19:0	TAG55:3(19:1)	LPC20:5	PG36:2(18:1_18:1)	PE O-40:7(O-18:2_22:5)	GM3 d18:1/18:1	Cer d18:0/17:0...372	SM d18:1/18:1		Cer d18:0/17:0...251	BMP38:4(18:1_20:3)	BMP34:1(18:1_16:0)	PG36:4(18:2_18:2)	PG36:3(18:2_18:1)	LPA22:6	TAG50:0(18:0)	PS 36:1(18:0_18:1)	PG36:3(16:0_20:3)	BMP38:6(18:2_20:4)
BMP38:4(18:1_20:3)	PC O-34:2(O-16:1/18:1)	BMP36:2(18:1_18:1)			SL d18:1/20:1h	BMP36:2(18:2_18:0)	FFA18:2	LPC18:0p	PC36:5(18:3_18:2)			FFA22:4	PC32:2			GM3 d18:1/18:1			PC O-38:7(O-16:1/22:6)	BMP34:1(18:1_16:0)	PG36:4(16:0_20:4)	FFA18:2	PC O-38:2			SL d18:1/18:1h	PE O-36:3(O-18:1/18:2)						PC O-34:2(O-16:1/18:1)	BMP36:3(18:2_18:1)	PG36:4(16:0_20:4)	PI36:2(18:1_18:1)	LPC18:0	TAG54:1(18:0)	LPA18:0	PG36:2(18:1_18:1)	PE O-40:7(O-18:2_22:5)
GM3 d18:1/18:1	Cer d18:0/17:0...372	PC O-40:5(O-18:1/22:4)			PE O-38:7(O-16:1/22:6)	BMP36:1(18:0_18:1)	PE36:4(18:2/18:2)	LPC17:1	TAG48:3(18:2)			FFA18:1	TAG46:3(18:2)			PC38:6(22:6_16:0)			CE-22:6	BMP36:3(18:2_18:1)	PE36:4(18:2/18:2)	PI 36:1	PC32:2			FFA18:1	LPC18:0							BMP36:2(18:1_18:1)	PE36:4(18:2/18:2)	PI 36:1	PC O-36:2	TAG54:0(18:0)		PG38:4(18:0_20:4)	PE O-40:7(O-18:1_22:6)
PA 34:2(16:0_18:2)		PC32:1(16:0_16:1)			PE O-40:7	SL d18:1/16:1h	PE36:3(18:1/18:2)	LPC18:1	TAG51:4(15:1)			FFA16:0	TAG46:2(18:2)			SM d18:1/18:1				BMP36:2(18:2_18:0)	PE36:4(18:1/18:3)	PC36:4(18:2_18:2)	PC36:2			FFA16:0	PC40:2							BMP36:1(18:0_18:1)	PE36:4(18:1/18:3)	LPC16:0e	PC32:2			FFA18:2	PE O-40:6(O-18:1/22:5)
SM d18:1/16:1		PC36:4(20:4_16:0)			PC O-34:3(O-16:1/18:2)	SL d18:1/16:1	PI36:4(18:2_18:2)	LPC19:1				PE36:2(18:1/18:1)	TAG46:2(16:0)			LacCer d18:1/16:0				FFA22:6	PE36:3(18:1/18:2)	LPE18:0	TAG44:1(14:0)			PE34:3(18:2_16:1)	TAG42:0(14:0)							FFA22:6	PE36:3(18:1/18:2)	LPC16:1	PC36:2			PE O-38:2(O-18:1/20:1)	PE O-38:4(O-18:1/20:3)
LacCer d18:1/16:0		PC38:6(22:6_16:0)			PC O-36:2(O-18:1/18:1)	SL d18:1/16:0	PI36:3(18:2_18:1)	LPC22:4				PE36:3	TAG48:4(18:2)			TAG53:4(19:2)				FFA18:0	PE36:2(18:1/18:1)	LPC18:1	TAG46:3(18:2)			PE34:2(18:1_16:1)	TAG44:1(16:0)							FFA22:5	PE36:2(18:1/18:1)	LPC16:0	TAG42:0(14:0)			PE32:1(16:1_16:0)	PE O-38:3(O-18:1/20:2)
LacCer d18:1/24:0		PC40:7(22:6_18:1)			PC O-38:7(O-16:1/22:6)	SL d18:1/18:1	PA 38:4(18:0_20:4)	TAG55:4(19:1)				PE36:2	TAG48:3(18:1)							PE36:4(20:4/16:0)	PE36:2(18:0/18:2)	LPC22:5	TAG46:2(18:2)			PE34:2(18:2_16:0)	TAG46:2(16:0)							FFA18:0	PE36:2(18:0/18:2)	LPC20:4	TAG44:1(14:0)			PE34:3(18:2_16:1)	PE O-36:3(O-18:1/18:2)
Gb3 d18:1/16:0		PC40:6(22:6_18:0)			PA 36:1(18:0_18:1)	SL d18:1/18:0	PA38:4	LPC				PE36:1	TAG48:2(18:2)							PE38:6(16:0_22:6)	PE36:1(18:0/18:1)	TAG46:2(16:1)	TAG46:1(16:0)			PE34:1(16:1_18:0)	TAG48:2(18:1)							PE38:6(16:0_22:6)	PE36:1(18:0/18:1)	LPC22:6	TAG44:1(16:0)			PE34:2(18:1_16:1)	PE O-40:6
BMP		PC40:5(20:4_20:1)			PC O-32:2	SL d18:1/20:1	LPE18:2					PI34:2(18:1_16:1)	TAG53:5(18:3)							PE38:5	PE36:3	TAG46:1(16:1)	TAG48:4(18:2)			PE34:2	TAG54:8(18:3)							PC O-40:5(O-18:1/22:4)	PE38:7(16:1_22:6)	PC34:2	TAG46:3(18:2)			PE34:2(18:2_16:0)	PE O-36:3
LacCer		PC32:0			LacCer d18:1/23:0	SL d18:1/22:1	LPA18:2					PI36:2(18:1_18:1)	TAG53:4(18:3)							PE38:4	PE36:2	TAG53:3(16:0)	TAG48:3(18:2)			PE40:5								PC32:1(16:0_16:1)	PE36:3	PC36:3	TAG46:2(18:2)			PE34:1(18:1_16:0)	PI34:2(18:2_16:0)
Gb3		PC38:6				PE36:4(20:4/16:0)	LPA18:1					PI36:1(18:1_18:0)	TAG53:3(19:1)							PE40:5	PE36:1	TAG54:3(18:2)	TAG48:3(18:1)			PI34:2(18:1_16:1)								PC36:4(20:4_16:0)	PE36:2	TAG46:2(16:1)	TAG48:4(18:2)			PE O-38:4	PI36:2(18:2_18:0)
		PC40:1				PE38:6(16:0_22:6)	LPA20:4					PI 34:1	TAG54:4(18:3)							GM3 d18:1/18:0	PI36:4(18:2_18:2)	TAG55:5(18:2)	TAG48:3(16:0)			PI36:2(18:1_18:1)								PC38:6(22:6_16:0)	PE36:1	TAG46:1(16:1)	TAG48:3(18:2)			PE34:2	GM3 d18:0/20:0
		A2/J2-IsoP-PC				PE38:4(18:0_20:4)	LPA20:3					PI 36:3								PC32:1(16:0_16:1)	PI36:3(18:2_18:1)	TAG56:4(20:1)	TAG48:2(18:2)			PI36:1(18:1_18:0)								PC40:7(22:6_18:1)	PI36:4(18:2_18:2)	TAG51:3(15:1)	TAG48:3(18:1)			PE34:1	PC36:1(18:0_18:1)
		PECPC				PE40:6(18:0_22:6)	LPA22:6					PI 36:1								PC36:4(20:4_16:0)	PI 36:3	TAG56:4(18:2)	TAG53:4(18:3)			PI 34:1								Cer d18:1/16:0...249	PI36:3(18:2_18:1)	TAG53:5(17:1)	TAG48:2(18:2)			PE36:4	PA 36:2(18:0_18:2)
		SM d18:1/16:0				PE O-36:5	LPA22:5					LPE18:0								PC38:5(22:5_16:0)	PC36:5(18:3_18:2)	TAG56:3(18:1)				GM3 d18:0/16:0								Cer d18:1/18:0...252	PI36:1(18:1_18:0)	TAG54:6(18:2)	TAG48:2(16:0)			PI34:2(18:1_16:1)	PC36:1
		SM d18:0/16:0				PE36:4	LPC18:3					LPI20:4								PC40:7(22:6_18:1)	PA 38:4(18:0_20:4)					PC O-38:3(O-20:1/18:2)								Cer d18:1/24:1...255	PI 36:3	TAG54:4(18:2)				PI34:1(18:1_16:0)	PC38:2
		SM d18:1/17:1				PE38:6	LPC18:2					LPC16:0e								PC40:6(22:6_18:0)	PA38:4					PC34:3(16:1_18:2)								PC38:6	PI 36:2	TAG54:2(18:1)				PI 34:1	PC40:2
		SM d18:1/17:0				PE38:5	TAG54:2(18:2)					LPC16:1								PA 34:2(16:0_18:2)	LPE18:2					LPI20:4								A2/J2-IsoP-PC	PC36:5(18:3_18:2)	TAG56:4(20:1)				PC34:3(16:1_18:2)	TAG46:2(16:0)
		SM d18:1/18:1				PE38:4	TAG55:5(18:2)					LPC20:3								PA 34:1(16:0_18:1)	LPE18:1					LPC16:0e								PECPC	PC36:4(18:2_18:2)	TAG56:3(20:1)				PC36:5(20:4_16:1)	TAG50:4(18:2)
		SM d18:1/18:0				PE40:6	TAG56:3(20:0)					LPC22:5								PA34:1	LPA18:2					LPC16:1								SM d18:1/18:0	PC36:2(18:0_18:2)					PC36:3(18:1_18:2)	TAG54:8(18:3)
		SM d18:0/18:0				PE40:5	TAG56:3(18:2)					TAG46:2(16:1)								Cer d18:1/20:0...253	LPA18:1					LPC20:4								SM d18:0/18:0	PA 38:4(18:0_20:4)					LPE16:0
		SM d18:1/19:1				PI40:6(18:0_22:6)	TAG56:2(18:1)					TAG46:1(16:1)								Cer d18:1/24:1...255	LPA20:4					LPC22:6								SM d18:1/19:1	PA38:4					LPI20:4
		SM d18:1/20:1				PI40:5(18:0_22:5)	LPE					TAG48:1(16:1)								PC32:0	LPA20:3					DAG36:1(18:1/18:0)								SM d18:1/19:0	LPE18:2					DAG34:2(16:0/18:2)
		SM d18:1/22:1				PI 40:6	LPA					TAG51:3(15:1)								PC38:6	LPA22:6					TAG48:2(16:1)								SM d18:1/20:1	LPE18:1					DAG36:2(18:2/18:0)
		SM d18:1/23:1				GM3 d18:1/16:0						TAG52:5(16:3)								A2/J2-IsoP-PC	LPA22:5					TAG48:1(18:0)								SM d18:1/24:1	LPE18:0					DAG36:1(18:1/18:0)
		SM d18:1/24:1				GM3 d18:0/16:0						TAG53:3(16:0)								PEIPC	LPC18:0p					TAG48:1(16:1)								SM d18:1/25:0	LPA18:2					TAG48:3(16:1)
		SM d18:1/26:1				GM3 d18:1/18:0						TAG54:4(16:1)								PECPC	LPC17:1					TAG48:0(16:0)								Cer d18:1/16:0...371	LPA18:1					TAG48:2(16:1)
		SM d18:1/26:0				GM3 d18:0/18:0						TAG54:2(18:1)								SM d18:1/16:1	LPC18:3					TAG50:1(16:0)								TAG55:4(19:2)	LPA20:4					TAG48:1(18:1)
		Cer d18:1/18:0...373				GM3 d18:1/22:1						TAG54:2(18:0)								SM d18:1/16:0	LPC18:2					TAG50:1(18:0)									LPA20:3					TAG48:1(16:0)
		LacCer d18:0/16:0				PC O-36:3(O-18:2/18:1)						TAG55:4(18:1)								SM d18:1/17:0	LPC19:1					TAG50:0(18:0)									LPA22:5					TAG48:1(16:1)
		LacCer d18:1/18:0				PC O-38:6(O-18:2/20:4)						TAG56:10(18:1)								SM d18:1/18:0	LPC20:3					TAG51:4(15:1)									LPC16:0p					TAG50:2(18:2)
		LacCer d18:1/24:1				PC34:1(16:0_18:1)						TAG56:4(20:1)								SM d18:0/18:0	LPC22:4					TAG51:3(15:1)									LPC18:0p					TAG50:2(16:0)
		TAG55:5(19:2)				PC38:6(20:4_18:2)						TAG56:4(18:1)								SM d18:1/19:1	TAG44:1(16:1)					TAG52:2(18:2)									LPC15:1					TAG50:2(16:1)
		SM				PC38:5(22:5_16:0)						TAG56:4(18:2)								SM d18:1/19:0	TAG53:4(17:0)					TAG52:2(16:1)									LPC17:1					TAG50:1(16:1)
						PC38:5(20:4_18:1)						TAG56:3(20:1)								SM d18:1/20:1	TAG53:3(19:1)					TAG53:4(17:1)									LPC18:3					TAG50:1(16:0)
						PC38:4(20:4_18:0)						TAG56:3(18:1)								SM d18:1/21:1	TAG53:2(16:0)					TAG54:5(18:1)									LPC18:2					TAG50:1(18:0)
						PC40:7(22:5_18:2)														SM d18:1/23:1	TAG54:4(18:3)					TAG54:4(18:2)									LPC18:1					TAG50:1(18:1)
						PA 34:1(16:0_18:1)														SM d18:1/24:1	TAG54:2(18:2)					TAG54:4(18:1)									LPC19:1					TAG51:3(15:0)
						PA 36:2(18:1_18:1)														SM d18:0/24:0	TAG55:4(19:1)					TAG54:4(18:0)									LPC19:0					TAG52:5(16:3)
						PA34:1														SM d18:1/25:1	TAG55:4(18:1)					TAG54:3(16:1)									LPC20:5					TAG52:3(16:2)
						Cer d18:1/16:0...249														SM d18:1/25:0	TAG55:4(18:2)					TAG54:3(18:1)									LPC20:3					TAG52:2(18:2)
						Cer d18:1/18:0...252														SM d18:1/26:0	TAG56:5(20:1)					TAG54:2(18:1)									LPC22:5					TAG52:2(16:1)
						Cer d18:1/20:0...253														Cer d18:1/16:0...371	TAG56:3(20:0)					TAG54:2(18:0)									LPC22:4					TAG52:1(18:1)
						Cer d18:1/24:1...255														Cer d18:1/25:0...382	TAG56:3(18:2)					TAG54:1(18:0)									PC O-38:2					TAG52:1(16:1)
						PC32:1														HexCer d18:1/16:0	TAG56:2(18:1)					TAG54:1(18:1)									TAG44:1(16:1)					TAG53:4(17:1)
						PC34:1														HexCer d18:1/18:0	LPE					TAG56:10(18:1)									TAG46:1(16:0)					TAG53:4(17:2)
						PC34:0														LacCer d18:0/16:0	LPA					TAG56:8(18:1)									TAG48:3(16:0)					TAG53:2(19:1)
						PC38:5														LacCer d18:1/18:0	LPC					TAG56:5(20:2)									TAG48:2(18:1)					TAG54:5(18:1)
						PC40:7														LacCer d18:1/24:1						TAG56:5(18:2)									TAG48:1(18:0)					TAG54:5(18:2)
						PC40:6														LacCer d18:1/24:0						TAG56:4(20:2)									TAG48:0(16:0)					TAG54:5(18:3)
						F2-IsoP-PC														DAG34:1(16:0/18:1)						TAG56:4(18:1)									TAG51:4(15:1)					TAG54:4(18:1)
						HETE-PC														DAG36:3(18:2/18:1)						TAG56:3(20:1)									TAG53:4(18:3)					TAG54:4(16:1)
						PEIPC														DAG36:2(18:2/18:0)						PG									TAG53:4(17:0)					TAG54:3(16:1)
						SM d18:1/19:0														DAG36:2(18:1/18:1)						PE									TAG53:3(19:1)					TAG54:3(18:1)
						SM d18:1/20:0														TAG50:2(16:1)						LPI									TAG53:3(16:0)					TAG56:6(20:2)
						SM d18:1/21:1														TAG55:5(19:2)						TAG									TAG53:2(16:0)					TAG56:5(20:2)
						SM d18:1/23:0														TAG55:4(19:2)															TAG54:4(18:3)					TAG56:5(18:2)
						SM d18:1/24:0														TAG56:6(22:5)															TAG54:4(18:0)					TAG56:4(20:2)
						SM d18:0/24:0														TAG56:6(22:4)															TAG54:3(18:2)					TAG56:4(18:1)
						SM d18:1/25:1														TAG56:5(22:4)															TAG54:2(18:2)					PE
						SM d18:1/25:0														BMP															TAG54:2(18:0)					LPI
						Cer d18:1/16:0...371														OX-PC															TAG54:1(18:1)					TAG
						Cer d18:0/24:1														SM															TAG55:5(18:2)
						HexCer d18:1/16:0														LacCer															TAG55:4(19:1)
						HexCer d18:1/18:0														DAG															TAG55:4(18:1)
						HexCer d18:1/23:0																													TAG55:4(18:2)
						HexCer d18:1/24:1																													TAG55:3(19:1)
						LacCer d18:1/20:0																													TAG56:10(18:1)
						DAG34:2(16:0/18:2)																													TAG56:6(18:3)
						DAG34:2(16:1/18:1)																													TAG56:5(20:1)
						DAG34:1(16:0/18:1)																													TAG56:4(18:2)
						DAG36:4(18:2/18:2)																													TAG56:3(20:0)
						DAG36:3(18:2/18:1)																													TAG56:3(18:1)
						DAG36:2(18:1/18:1)																													TAG56:3(18:2)
						DAG36:1(18:1/18:0)																													TAG56:2(18:1)
						CE-22:4																													LPE
						TAG50:3(16:1)																													LPA
						TAG50:2(16:1)																													LPC
						TAG52:2(18:1)
						TAG53:4(19:2)
						TAG53:3(19:2)
						TAG54:5(20:4)
						TAG55:4(19:2)
						TAG56:7(22:6)
						TAG56:7(22:5)
						TAG56:7(20:4)
						TAG56:6(22:5)
						TAG56:6(22:4)
						TAG56:5(22:4)
						TAG56:5(18:1)
						TAG58:8(22:5)
						TAG58:8(20:4)
						TAG58:7(22:5)
						GM3
						Cer
						OX-PC
						HexCer
						DAG
